# Supplementary material for: Transcranial Magnetic Stimulation as a Tool to Promote Smoking Cessation and Decrease Drug and Alcohol Use
Source: Brain Sci. 2023 Jul 14;13(7):1072. doi: 10.3390/brainsci13071072 (PMC10377606; doi:10.3390/brainsci13071072)
Supplement: Supplementary file 1 [file brainsci-13-01072-s001.zip]

Archive with 1 entries (1 files):
- brainsci-2416399-supplementary.pdf
